# Supplementary material for: Spatial Patterns in Hospital-Acquired Infections in Portugal (2014–2017)
Source: Int J Environ Res Public Health. 2021 Apr 28;18(9):4703. doi: 10.3390/ijerph18094703 (PMC8124660; doi:10.3390/ijerph18094703)
Supplement: Supplementary file 1 [file ijerph-18-04703-s001.zip]

Archive with 10 entries (7 files):
- New folder/
- New folder/FIGURES/
- New folder/FIGURES/FigureS1.png
- New folder/FIGURES/FigureS2.jpg
- New folder/FIGURES/FigureS3.jpg
- New folder/FIGURES/FigureS4.jpg
- New folder/FIGURES/FigureS5.jpg
- New folder/Supplementary/
- New folder/Supplementary/ijerph-1166592-Supplementary 1.pdf
- New folder/Supplementary/ijerph-1166592-Supplementary 2.pdf
